# Supplementary material for: Plasma‐based analysis of ERBB2 mutational status by multiplex digital PCR in a large series of patients with metastatic breast cancer
Source: Mol Oncol. 2024 Jan 29;18(11):2714–29. doi: 10.1002/1878-0261.13592 (PMC11547241; doi:10.1002/1878-0261.13592)
Supplement: Supplementary file 2 — Dataset S1. Results of ERBB2 mutation detection on cfDNA samples and matched tumor samples obtained from our cohort of 272 patients with HR+/HER2‐ metastatic breast cancer. [file MOL2-18-2714-s001.xlsx]

## Sheet: Supplementary Dataset
PATIENT NUMBER	HISTOLOGICAL TYPE	SAMPLE NUMBER	cfDNA					TUMOR
			PLASMA VOLUME (ml)	CONCENTRATION (ng/ml of plasma)	MUTATION(S)			SAMPLE TYPE	TUMOR TYPE	TUMOR LOCATION	% TUMOR CELLS	MUTATION(S)
					AA	CONCENTRATION (copies/ml of plasma)	MAF(%)					AA	MAF(%)
1	IBC-NST	1	5	15	-	-	-	NA	NA	NA	NA	NA	NA
2	IBC-NST	1	4.8	21.25	-	-	-	NA	NA	NA	NA	NA	NA
3	ILC	1	5	9.82	-	-	-	NA	NA	NA	NA	NA	NA
		2	5	6.12329	-	-	-	NA	NA	NA	NA	NA	NA
		3	5	11.9	-	-	-	NA	NA	NA	NA	NA	NA
4	IBC-NST	1	4.6	40	-	-	-	NA	NA	NA	NA	NA	NA
5	IBC-NST	1	4.6	6.36957	-	-	-	NA	NA	NA	NA	NA	NA
6	IBC-NST	1	5	10.6	-	-	-	NA	NA	NA	NA	NA	NA
7	IBC-NST	1	5	298	-	-	-	NA	NA	NA	NA	NA	NA
8	ILC	1	5	256	L869R S310F	7 521 116	9.36 0.15	NA	NA	NA	NA	NA	NA
9	IBC-NST	1	5	14.5	-	-	-	NA	NA	NA	NA	NA	NA
10	IBC-NST	1	3.3	10.9394	-	-	-	NA	NA	NA	NA	NA	NA
11	IBC-NST	1	4.7	16.2766	-	-	-	NA	NA	NA	NA	NA	NA
12	IBC-NST	1	5	41.4	-	-	-	NA	NA	NA	NA	NA	NA
13	IBC-NST	1	5	113	-	-	-	NA	NA	NA	NA	NA	NA
14	ILC	1	5	3.92	-	-	-	NA	NA	NA	NA	NA	NA
15	ILC	1	3.8	7.5	-	-	-	NA	NA	NA	NA	NA	NA
16	IBC-NST	1	5	10.2	-	-	-	NA	NA	NA	NA	NA	NA
17	ILC	1	5	214	L755S	863	4	FFPE	Primary	Breast	80	L755S	24.66
		2	4.5	39.1111	L755S	86.9621	1.15167
		3	4.7	46.1702	L755S	321.056	2.39411
18	IBC-NST	1	5	7.56	-	-	-	NA	NA	NA	NA	NA	NA
19	ILC	1	5	12.4	-	-	-	NA	NA	NA	NA	NA	NA
20	ILC	1	5	9.6	-	-	-	NA	NA	NA	NA	NA	NA
21	IBC-NST	1	4.2	15	-	-	-	NA	NA	NA	NA	NA	NA
22	IBC-NST	1	4.65	78.9247	-	-	-	NA	NA	NA	NA	NA	NA
23	IBC-NST	1	1.7	16.1765	-	-	-	NA	NA	NA	NA	NA	NA
24	IBC-NST	1	4.5	402.222	-	-	-	NA	NA	NA	NA	NA	NA
25	IBC-NST	1	5	13.9	-	-	-	NA	NA	NA	NA	NA	NA
26	IBC-NST	1	5	10.4	-	-	-	NA	NA	NA	NA	NA	NA
27	IBC-NST	1	5	37.8	-	-	-	NA	NA	NA	NA	NA	NA
28	ILC	1	5	17.7	-	-	-	NA	NA	NA	NA	NA	NA
29	IBC-NST	1	5	12.2	-	-	-	NA	NA	NA	NA	NA	NA
30	IBC-NST	1	5	9.16	-	-	-	NA	NA	NA	NA	NA	NA
31	ILC	1	5	10.1	-	-	-	NA	NA	NA	NA	NA	NA
32	IBC-NST	1	3.4	16.6176	-	-	-	NA	NA	NA	NA	NA	NA
33	ILC	1	4	9.25	-	-	-	NA	NA	NA	NA	NA	NA
34	IBC-NST	1	5	19.8	-	-	-	NA	NA	NA	NA	NA	NA
		2	5	11.75	-	-	-	NA	NA	NA	NA	NA	NA
35	IBC-NST	1	5	10.8	-	-	-	NA	NA	NA	NA	NA	NA
36	IBC-NST	1	5	25	-	-	-	NA	NA	NA	NA	NA	NA
37	IBC-NST	1	5	12.7	-	-	-	NA	NA	NA	NA	NA	NA
38	IBC-NST	1	4.5	8.02222	-	-	-	NA	NA	NA	NA	NA	NA
39	ILC	1	5	896.667	-	-	-	NA	NA	NA	NA	NA	NA
40	IBC-NST	1	5	568	-	-	-	NA	NA	NA	NA	NA	NA
41	ILC	1	5	28.6	-	-	-	NA	NA	NA	NA	NA	NA
42	IBC-NST	1	4	8.575	-	-	-	NA	NA	NA	NA	NA	NA
43	IBC-NST	1	5	12.1	-	-	-	NA	NA	NA	NA	NA	NA
44	IBC-NST / ILC	1	5	28.8	-	-	-	NA	NA	NA	NA	NA	NA
45	IBC-NST	1	5	15.8	-	-	-	NA	NA	NA	NA	NA	NA
46	IBC-NST	1	5	4.32	-	-	-	NA	NA	NA	NA	NA	NA
47	ILC	1	4.9	21.8367	-	-	-	NA	NA	NA	NA	NA	NA
48	IBC-NST	1	5	9.74	-	-	-	NA	NA	NA	NA	NA	NA
49	IBC-NST	1	5	18.8	-	-	-	NA	NA	NA	NA	NA	NA
50	IBC-NST	1	5	8.9	-	-	-	NA	NA	NA	NA	NA	NA
51	IBC-NST	1	2	13.45	-	-	-	NA	NA	NA	NA	NA	NA
52	IBC-NST	1	5	19.3	-	-	-	NA	NA	NA	NA	NA	NA
53	ILC	1	4	9.2	-	-	-	NA	NA	NA	NA	NA	NA
		2	5	8.6	-	-	-	NA	NA	NA	NA	NA	NA
54	IBC-NST	1	5	14.3	-	-	-	NA	NA	NA	NA	NA	NA
55	IBC-NST	1	4.75	10.6316	-	-	-	NA	NA	NA	NA	NA	NA
56	IBC-NST	1	3.8	29.7368	-	-	-	NA	NA	NA	NA	NA	NA
57	ILC	1	5	17	-	-	-	NA	NA	NA	NA	NA	NA
58	IBC-NST	1	5	1390	-	-	-	NA	NA	NA	NA	NA	NA
59	ILC	1	5	7.84	-	-	-	NA	NA	NA	NA	NA	NA
60	IBC-NST	1	5	10.6	-	-	-	NA	NA	NA	NA	NA	NA
61	IBC-NST	1	4	7.475	-	-	-	NA	NA	NA	NA	NA	NA
62	IBC-NST	1	5	23.6283	-	-	-	NA	NA	NA	NA	NA	NA
63	IBC-NST	1	4	17.625	-	-	-	NA	NA	NA	NA	NA	NA
64	IBC-NST	1	4.7	119.149	-	-	-	NA	NA	NA	NA	NA	NA
65	IBC-NST	1	5	15	-	-	-	NA	NA	NA	NA	NA	NA
66	IBC-NST	1	5	17.8889	-	-	-	NA	NA	NA	NA	NA	NA
67	IBC-NST	1	5	15	-	-	-	NA	NA	NA	NA	NA	NA
68	IBC-NST	1	5	15.9	-	-	-	NA	NA	NA	NA	NA	NA
69	ILC	1	5	18	-	-	-	NA	NA	NA	NA	NA	NA
		2	5	9.84	-	-	-	NA	NA	NA	NA	NA	NA
70	IBC-NST	1	5	6.16	-	-	-	NA	NA	NA	NA	NA	NA
71	IBC-NST	1	4.8	7.39583	-	-	-	NA	NA	NA	NA	NA	NA
72	ILC	1	5	10.8	-	-	-	NA	NA	NA	NA	NA	NA
73	IBC-NST	1	4.2	7.35714	-	-	-	NA	NA	NA	NA	NA	NA
74	IBC-NST	1	5	1100	-	-	-	NA	NA	NA	NA	NA	NA
75	IBC-NST	1	5	22.1429	-	-	-	NA	NA	NA	NA	NA	NA
76	IBC-NST	1	5	35.4	-	-	-	NA	NA	NA	NA	NA	NA
77	ILC	1	5	7.6	-	-	-	NA	NA	NA	NA	NA	NA
78	IBC-NST	1	5	16.1	-	-	-	NA	NA	NA	NA	NA	NA
79	IBC-NST	1	5	67.6	-	-	-	NA	NA	NA	NA	NA	NA
		2	5	1098.59	-	-	-	NA	NA	NA	NA	NA	NA
80	IBC-NST	1	5	59.6	-	-	-	NA	NA	NA	NA	NA	NA
81	IBC-NST	1	5	7.8	-	-	-	NA	NA	NA	NA	NA	NA
82	ILC	1	5	578	-	-	-	NA	NA	NA	NA	NA	NA
83	IBC-NST	1	5	43.2	-	-	-	NA	NA	NA	NA	NA	NA
84	IBC-NST	1	5	17.8	-	-	-	NA	NA	NA	NA	NA	NA
85	IBC-NST	1	5	66.6	-	-	-	NA	NA	NA	NA	NA	NA
86	IBC-NST	1	5	25.6	-	-	-	NA	NA	NA	NA	NA	NA
87	ILC	1	5	256	-	-	-	NA	NA	NA	NA	NA	NA
88	IBC-NST	1	5	8.04	-	-	-	NA	NA	NA	NA	NA	NA
89	ILC	1	5	14.6	-	-	-	NA	NA	NA	NA	NA	NA
90	IBC-NST	1	5	8.7	-	-	-	NA	NA	NA	NA	NA	NA
91	ILC	1	5	75	-	-	-	NA	NA	NA	NA	NA	NA
92	ILC	1	4.5	9.02222	-	-	-	NA	NA	NA	NA	NA	NA
93	IBC-NST	1	3	16	-	-	-	NA	NA	NA	NA	NA	NA
94	IBC-NST	1	5	18.3	-	-	-	NA	NA	NA	NA	NA	NA
95	IBC-NST	1	4.9	6.71429	-	-	-	NA	NA	NA	NA	NA	NA
96	IBC-NST	1	5	21.0811	-	-	-	NA	NA	NA	NA	NA	NA
97	IBC-NST	1	4.5	40.6667	-	-	-	NA	NA	NA	NA	NA	NA
98	IBC-NST	1	5	28.6	-	-	-	NA	NA	NA	NA	NA	NA
99	ILC	1	5	13.5	-	-	-	NA	NA	NA	NA	NA	NA
100	IBC-NST	1	5	10.6	-	-	-	NA	NA	NA	NA	NA	NA
101	IBC-NST	1	5	9.8	-	-	-	NA	NA	NA	NA	NA	NA
102	IBC-NST	1	3.5	14.1714	-	-	-	NA	NA	NA	NA	NA	NA
103	IBC-NST	1	3	10.3667	-	-	-	NA	NA	NA	NA	NA	NA
104	IBC-NST / ILC	1	5	7.96	-	-	-	NA	NA	NA	NA	NA	NA
105	IBC-NST	1	5	12.8	-	-	-	NA	NA	NA	NA	NA	NA
106	ILC	1	5	17.9412	-	-	-	NA	NA	NA	NA	NA	NA
107	IBC-NST	1	4.9	14.3878	-	-	-	NA	NA	NA	NA	NA	NA
108	IBC-NST	1	5	7.63448	-	-	-	NA	NA	NA	NA	NA	NA
109	IBC-NST	1	3.5	10	-	-	-	NA	NA	NA	NA	NA	NA
110	IBC-NST	1	3.5	10.7429	-	-	-	NA	NA	NA	NA	NA	NA
111	IBC-NST	1	5	61.8	-	-	-	NA	NA	NA	NA	NA	NA
112	ILC	1	5	7.52	-	-	-	NA	NA	NA	NA	NA	NA
113	IBC-NST	1	5	3.7	-	-	-	NA	NA	NA	NA	NA	NA
114	IBC-NST	1	5	4.88	-	-	-	NA	NA	NA	NA	NA	NA
115	ILC	1	5	83.662	-	-	-	NA	NA	NA	NA	NA	NA
116	IBC-NST / ILC	1	5	42.766	-	-	-	NA	NA	NA	NA	NA	NA
		2	5	12.7	-	-	-	NA	NA	NA	NA	NA	NA
117	IBC-NST / ILC	1	5	8.6	-	-	-	NA	NA	NA	NA	NA	NA
118	ILC	1	5	7.12	-	-	-	NA	NA	NA	NA	NA	NA
119	ILC	1	4.6	27.8261	-	-	-	NA	NA	NA	NA	NA	NA
120	IBC-NST	1	5	65.2	-	-	-	NA	NA	NA	NA	NA	NA
121	IBC-NST	1	4.98	114.458	-	-	-	NA	NA	NA	NA	NA	NA
122	IBC-NST	1	5	17.1	-	-	-	NA	NA	NA	NA	NA	NA
123	IBC-NST	1	5	54.4	-	-	-	NA	NA	NA	NA	NA	NA
124	IBC-NST	1	5	8.84	-	-	-	NA	NA	NA	NA	NA	NA
125	IBC-NST	1	5	10.7	-	-	-	NA	NA	NA	NA	NA	NA
		2	5	13.9	-	-	-	NA	NA	NA	NA	NA	NA
		3	5	13	-	-	-	NA	NA	NA	NA	NA	NA
126	ILC	1	5	28.2	-	-	-	NA	NA	NA	NA	NA	NA
127	IBC-NST	1	5	25.2	-	-	-	NA	NA	NA	NA	NA	NA
128	ILC	1	5	12.8	-	-	-	NA	NA	NA	NA	NA	NA
129	ILC	1	3.5	12.5143	-	-	-	NA	NA	NA	NA	NA	NA
		2	5	14.7	-	-	-	NA	NA	NA	NA	NA	NA
130	IBC-NST	1	5	9.64	-	-	-	NA	NA	NA	NA	NA	NA
131	IBC-NST	1	5	9.72	-	-	-	NA	NA	NA	NA	NA	NA
132	IBC-NST	1	4.1	6.73171	-	-	-	NA	NA	NA	NA	NA	NA
133	IBC-NST	1	5	73.4	-	-	-	NA	NA	NA	NA	NA	NA
134	IBC-NST / ILC	1	5	14.2	-	-	-	NA	NA	NA	NA	NA	NA
		2	5	36	-	-	-	NA	NA	NA	NA	NA	NA
135	ILC	1	5	13.9773	-	-	-	NA	NA	NA	NA	NA	NA
136	IBC-NST	1	5	12.4	-	-	-	NA	NA	NA	NA	NA	NA
137	IBC-NST	1	4.5	17.1111	-	-	-	NA	NA	NA	NA	NA	NA
138	IBC-NST	1	4.5	6.73333	-	-	-	NA	NA	NA	NA	NA	NA
139	ILC	1	5	55.8	-	-	-	NA	NA	NA	NA	NA	NA
140	IBC-NST	1	5	14.9	-	-	-	NA	NA	NA	NA	NA	NA
141	IBC-NST	1	5	16.3	-	-	-	NA	NA	NA	NA	NA	NA
142	IBC-NST	1	5	15.8	-	-	-	NA	NA	NA	NA	NA	NA
143	IBC-NST	1	4.5	26.8889	-	-	-	NA	NA	NA	NA	NA	NA
144	IBC-NST	1	5	21.8	-	-	-	NA	NA	NA	NA	NA	NA
145	IBC-NST / ILC	1	5	21.8	-	-	-	NA	NA	NA	NA	NA	NA
146	IBC-NST	1	4.5	8.8	-	-	-	NA	NA	NA	NA	NA	NA
147	IBC-NST	1	5	115	-	-	-	NA	NA	NA	NA	NA	NA
148	IBC-NST	1	5	5.7697	S310Y	88.3907	3.49314	NA	NA	NA	NA	NA	NA
149	IBC-NST	1	5	5.12	-	-	-	NA	NA	NA	NA	NA	NA
150	IBC-NST	1	5	24.6	-	-	-	NA	NA	NA	NA	NA	NA
151	IBC-NST	1	5	16.5	-	-	-	NA	NA	NA	NA	NA	NA
152	IBC-NST / ILC	1	5	8.56	-	-	-	NA	NA	NA	NA	NA	NA
153	IBC-NST / ILC	1	5	22	-	-	-	NA	NA	NA	NA	NA	NA
154	ILC	1	5	65.6	-	-	-	NA	NA	NA	NA	NA	NA
		2	5	16.7	-	-	-	NA	NA	NA	NA	NA	NA
155	IBC-NST	1	5	20.2	-	-	-	NA	NA	NA	NA	NA	NA
156	IBC-NST	1	5	7.54	-	-	-	NA	NA	NA	NA	NA	NA
157	IBC-NST	1	4	12.625	-	-	-	NA	NA	NA	NA	NA	NA
158	IBC-NST / ILC	1	5	19.9	-	-	-	NA	NA	NA	NA	NA	NA
159	ILC	1	5	13.8	-	-	-	NA	NA	NA	NA	NA	NA
		2	5	61.2	-	-	-	NA	NA	NA	NA	NA	NA
160	IBC-NST	1	5	21.6	-	-	-	NA	NA	NA	NA	NA	NA
161	IBC-NST	1	5	5.66	-	-	-	NA	NA	NA	NA	NA	NA
162	IBC-NST	1	4	18.25	V777L	119.223	4.41682	FFPE	Metastasis	Liver	60	V777L	57.2
163	IBC-NST	1	5	10.4	-	-	-	NA	NA	NA	NA	NA	NA
164	IBC-NST	1	5	5.28	-	-	-	NA	NA	NA	NA	NA	NA
165	IBC-NST	1	4.5	5.46667	-	-	-	NA	NA	NA	NA	NA	NA
166	IBC-NST	1	5	19.3	-	-	-	NA	NA	NA	NA	NA	NA
167	IBC-NST	1	5	18.6	V777L	395.244	8.62998	Frozen	Primary	Breast	60	V777L	22.31
168	ILC	1	5	10.8	-	-	-	NA	NA	NA	NA	NA	NA
169	ILC	1	4.8	21.6667	-	-	-	NA	NA	NA	NA	NA	NA
		2	5	13.9865	-	-	-	NA	NA	NA	NA	NA	NA
170	IBC-NST	1	5	5.78	-	-	-	NA	NA	NA	NA	NA	NA
171	IBC-NST / ILC	1	5	22.4	-	-	-	NA	NA	NA	NA	NA	NA
172	IBC-NST	1	3.8	21.4474	-	-	-	NA	NA	NA	NA	NA	NA
173	IBC-NST	1	1.5	25.8	-	-	-	NA	NA	NA	NA	NA	NA
174	IBC-NST	1	5	40.4	-	-	-	NA	NA	NA	NA	NA	NA
175	IBC-NST	1	3.3	366.667	-	-	-	NA	NA	NA	NA	NA	NA
176	ILC	1	5	15.9	-	-	-	NA	NA	NA	NA	NA	NA
		2	5	8.5	-	-	-	NA	NA	NA	NA	NA	NA
177	IBC-NST	1	5	10.4	-	-	-	NA	NA	NA	NA	NA	NA
178	IBC-NST	1	5	22.4	-	-	-	NA	NA	NA	NA	NA	NA
179	IBC-NST	1	5	12.3	-	-	-	NA	NA	NA	NA	NA	NA
180	ILC	1	5	6.96	-	-	-	NA	NA	NA	NA	NA	NA
181	ILC	1	5	13.5	-	-	-	NA	NA	NA	NA	NA	NA
182	IBC-NST	1	5	16.4	-	-	-	NA	NA	NA	NA	NA	NA
183	IBC-NST	1	5	139	-	-	-	NA	NA	NA	NA	NA	NA
184	ILC	1	5	15	-	-	-	NA	NA	NA	NA	NA	NA
185	IBC-NST	1	2.7	9.74074	-	-	-	NA	NA	NA	NA	NA	NA
186	IBC-NST	1	5	10.8	-	-	-	NA	NA	NA	NA	NA	NA
187	ILC	1	5	13.6	-	-	-	NA	NA	NA	NA	NA	NA
188	ILC	1	4	6	-	-	-	NA	NA	NA	NA	NA	NA
189	IBC-NST	1	5	49.8	-	-	-	NA	NA	NA	NA	NA	NA
190	ILC	1	5	27.6	-	-	-	NA	NA	NA	NA	NA	NA
191	IBC-NST	1	5	17.6	-	-	-	NA	NA	NA	NA	NA	NA
192	IBC-NST / ILC	1	3	18.5	-	-	-	NA	NA	NA	NA	NA	NA
193	ILC	1	5	137.941	-	-	-	NA	NA	NA	NA	NA	NA
194	IBC-NST	1	5	9.82	-	-	-	NA	NA	NA	NA	NA	NA
195	IBC-NST	1	5	10.4	-	-	-	NA	NA	NA	NA	NA	NA
196	ILC	1	5	12.7972	-	-	-	NA	NA	NA	NA	NA	NA
197	ILC	1	5	12.3	-	-	-	NA	NA	NA	NA	NA	NA
		2	5	15.75	-	-	-	NA	NA	NA	NA	NA	NA
198	IBC-NST	1	4.3	8.46512	-	-	-	NA	NA	NA	NA	NA	NA
199	ILC	1	5	18.2	-	-	-	NA	NA	NA	NA	NA	NA
		2	5	25.4	-	-	-	NA	NA	NA	NA	NA	NA
200	ILC	1	5	33.6	L755S S310Y	1648 12	30.19 0.14	NA	NA	NA	NA	NA	NA
201	IBC-NST	1	5	646	-	-	-	NA	NA	NA	NA	NA	NA
202	ILC	1	5	43.8	-	-	-	NA	NA	NA	NA	NA	NA
203	IBC-NST	1	5	17.8	-	-	-	NA	NA	NA	NA	NA	NA
204	IBC-NST	1	5	8.06	-	-	-	NA	NA	NA	NA	NA	NA
205	ILC	1	5	12.5	-	-	-	NA	NA	NA	NA	NA	NA
206	IBC-NST	1	5	21.6	-	-	-	NA	NA	NA	NA	NA	NA
207	IBC-NST / ILC	1	5	11.9	-	-	-	NA	NA	NA	NA	NA	NA
208	IBC-NST	1	5	150	-	-	-	NA	NA	NA	NA	NA	NA
209	IBC-NST	1	5	21.6	-	-	-	NA	NA	NA	NA	NA	NA
210	IBC-NST	1	5	9.72	-	-	-	NA	NA	NA	NA	NA	NA
211	IBC-NST	1	5	15.8	-	-	-	NA	NA	NA	NA	NA	NA
212	IBC-NST	1	5	11	-	-	-	NA	NA	NA	NA	NA	NA
213	IBC-NST	1	5	9.84	-	-	-	NA	NA	NA	NA	NA	NA
214	IBC-NST	1	5	55.2	-	-	-	NA	NA	NA	NA	NA	NA
215	IBC-NST	1	5	8.93836	-	-	-	NA	NA	NA	NA	NA	NA
216	ILC	1	5	13.1	-	-	-	NA	NA	NA	NA	NA	NA
217	ILC	1	5	7.6	-	-	-	NA	NA	NA	NA	NA	NA
218	IBC-NST	1	5	10.4	-	-	-	NA	NA	NA	NA	NA	NA
219	IBC-NST / ILC	1	4.9	6.73469	-	-	-	NA	NA	NA	NA	NA	NA
220	ILC	1	5	6.16	-	-	-	NA	NA	NA	NA	NA	NA
221	IBC-NST	1	5	9.08	-	-	-	NA	NA	NA	NA	NA	NA
222	ILC	1	5	86.4	-	-	-	NA	NA	NA	NA	NA	NA
223	IBC-NST	1	4	9.2	-	-	-	NA	NA	NA	NA	NA	NA
224	IBC-NST	1	5	68	-	-	-	NA	NA	NA	NA	NA	NA
225	IBC-NST	1	5	8.4	-	-	-	NA	NA	NA	NA	NA	NA
226	IBC-NST	1	5	12	-	-	-	NA	NA	NA	NA	NA	NA
227	IBC-NST	1	2.5	10.8	L869R	11.2681	4.02282	FFPE	Metastasis	Lungs	50	L869R	11.92
228	IBC-NST	1	5	10.9	-	-	-	NA	NA	NA	NA	NA	NA
229	IBC-NST	1	3.8	8.28947	-	-	-	FFPE	Primary	Breast	80	V777L	56.1
		2	4.4	6.68182	-	-	-
		3	4.7	8.48936	-	-	-
		4	4.6	8.32609	-	-	-
		5	4	10.75	-	-	-
		6	4.7	8.23404	-	-	-
		7	4.5	7.57778	-	-	-
		8	5	9.61702	V777L	204.263	11.1028
230	IBC-NST	1	5	124	-	-	-	NA	NA	NA	NA	NA	NA
231	IBC-NST	1	5	10.8	-	-	-	NA	NA	NA	NA	NA	NA
232	IBC-NST	1	5	12.9	-	-	-	NA	NA	NA	NA	NA	NA
233	IBC-NST	1	4.6	132.609	-	-	-	NA	NA	NA	NA	NA	NA
234	IBC-NST	1	4	9.55	-	-	-	NA	NA	NA	NA	NA	NA
235	IBC-NST	1	5	11.1	-	-	-	NA	NA	NA	NA	NA	NA
236	ILC	1	5	12.3	-	-	-	NA	NA	NA	NA	NA	NA
237	IBC-NST	1	5	10.5	-	-	-	NA	NA	NA	NA	NA	NA
238	IBC-NST	1	5	76.2	-	-	-	NA	NA	NA	NA	NA	NA
239	IBC-NST	1	5	6.9	-	-	-	NA	NA	NA	NA	NA	NA
240	IBC-NST	1	5	13.9	-	-	-	NA	NA	NA	NA	NA	NA
241	IBC-NST	1	5	8.5	-	-	-	NA	NA	NA	NA	NA	NA
242	IBC-NST / ILC	1	5	29	-	-	-	NA	NA	NA	NA	NA	NA
243	IBC-NST	1	4.8	15.5208	-	-	-	NA	NA	NA	NA	NA	NA
244	ILC	1	5	14.2	-	-	-	NA	NA	NA	NA	NA	NA
		2	5	7.2	-	-	-	NA	NA	NA	NA	NA	NA
245	IBC-NST	1	5	12.8	-	-	-	NA	NA	NA	NA	NA	NA
		2	5	24	-	-	-	NA	NA	NA	NA	NA	NA
246	IBC-NST	1	5	21.6	-	-	-	NA	NA	NA	NA	NA	NA
247	ILC	1	5	55.4	-	-	-	NA	NA	NA	NA	NA	NA
248	IBC-NST	1	5	9.58	-	-	-	NA	NA	NA	NA	NA	NA
249	IBC-NST	1	5	10.5	-	-	-	NA	NA	NA	NA	NA	NA
250	IBC-NST	1	4	21.75	-	-	-	NA	NA	NA	NA	NA	NA
251	ILC	1	5	9.06	-	-	-	NA	NA	NA	NA	NA	NA
252	IBC-NST	1	5	16.1	-	-	-	NA	NA	NA	NA	NA	NA
253	IBC-NST	1	5	15.6	-	-	-	NA	NA	NA	NA	NA	NA
254	IBC-NST	1	5	12	-	-	-	NA	NA	NA	NA	NA	NA
		2	5	16.7	-	-	-	NA	NA	NA	NA	NA	NA
255	IBC-NST	1	4.6	14.0217	-	-	-	NA	NA	NA	NA	NA	NA
256	IBC-NST / ILC	1	5	9.5	-	-	-	NA	NA	NA	NA	NA	NA
257	ILC	1	5	9.34	-	-	-	NA	NA	NA	NA	NA	NA
258	IBC-NST	1	5	11.5	-	-	-	NA	NA	NA	NA	NA	NA
259	IBC-NST	1	5	288	-	-	-	NA	NA	NA	NA	NA	NA
260	ILC	1	5	19.4	L755S	14.6842	0.562696	Frozen	Primary	Breast	40	-	-
		2	4.6	99.3	L755S	91.7777	0.684436
		3	4.7	103.191	L755S D769H	26 10	0.16 0.06
261	ILC	1	5	9.66	-	-	-	NA	NA	NA	NA	NA	NA
262	IBC-NST	1	4.5	16.2222	-	-	-	NA	NA	NA	NA	NA	NA
263	IBC-NST	1	4.7	24.2553	-	-	-	NA	NA	NA	NA	NA	NA
264	IBC-NST	1	5	59.2	-	-	-	NA	NA	NA	NA	NA	NA
265	IBC-NST	1	5	39.8	-	-	-	NA	NA	NA	NA	NA	NA
266	IBC-NST	1	5	11.4	-	-	-	NA	NA	NA	NA	NA	NA
		2	5	9.42	-	-	-	NA	NA	NA	NA	NA	NA
267	ILC	1	5	11.9	-	-	-	NA	NA	NA	NA	NA	NA
268	ILC	1	5	125	-	-	-	NA	NA	NA	NA	NA	NA
269	IBC-NST	1	5	5.38	-	-	-	NA	NA	NA	NA	NA	NA
270	ILC	1	5	12	-	-	-	NA	NA	NA	NA	NA	NA
271	ILC	1	5	6.98	-	-	-	NA	NA	NA	NA	NA	NA
272	IBC-NST	1	5	20.6	-	-	-	NA	NA	NA	NA	NA	NA
	Supplementary Dataset. Results of ERBB2 mutation detection on cfDNA samples and matched tumor samples obtained from our cohort of 272 patients with HR+/HER2- metastatic breast cancer. (-: no mutation found; IBC-NST: invasive breast carcinoma of no special type; ILC: invasive lobular carninoma; NA: not applicable).
